# Supplementary material for: Do pet dogs reciprocate the receipt of food from familiar and unfamiliar conspecifics?
Source: Ethology. Author manuscript; Available in PMC 2024 Aug 2. (PMC7616333; doi:10.1111/eth.13430)
Supplement: Supplementary Materials [file EMS197404-supplement-Supplementary_Materials.xlsx]

## Sheet: Button_presses_test_phase
observation	subject_ID	press	no_press	condition	partner_type	partner_familiarity	partnertype_order	condition_order	age	sex	breed	partner_age	partner_sex	partner_breed	experimenter_ID	presses_helpfulexperience
1	1	2	18	test	helpful	unfamiliar	2	2	6	female	Yorkshire Terrier	1	female	Border Collie	B	7
2	1	3	17	asocial	helpful	unfamiliar	2	1	6	female	Yorkshire Terrier	1	female	Border Collie	B	7
3	1	0	20	socialfacilitation	helpful	unfamiliar	2	3	6	female	Yorkshire Terrier	1	female	Border Collie	B	7
4	1	1	19	test	unhelpful	unfamiliar	1	2	6	female	Yorkshire Terrier	1.5	male	Mix	B	7
5	1	15	5	asocial	unhelpful	unfamiliar	1	1	6	female	Yorkshire Terrier	1.5	male	Mix	B	7
6	1	2	18	socialfacilitation	unhelpful	unfamiliar	1	3	6	female	Yorkshire Terrier	1.5	male	Mix	B	7
7	2	2	18	test	helpful	unfamiliar	1	3	7.5	female	Mix	5	female	Labrador Retriever	B	8
8	2	7	13	asocial	helpful	unfamiliar	1	2	7.5	female	Mix	5	female	Labrador Retriever	B	8
9	2	5	15	socialfacilitation	helpful	unfamiliar	1	1	7.5	female	Mix	5	female	Labrador Retriever	B	8
10	2	0	20	test	unhelpful	unfamiliar	2	3	7.5	female	Mix	12.5	female	Labrador Retriever	B	8
11	2	2	18	asocial	unhelpful	unfamiliar	2	2	7.5	female	Mix	12.5	female	Labrador Retriever	B	8
12	2	5	15	socialfacilitation	unhelpful	unfamiliar	2	1	7.5	female	Mix	12.5	female	Labrador Retriever	B	8
13	3	0	20	test	helpful	unfamiliar	1	3	2	female	Husky	5	male	Mix	A	10
14	3	3	17	asocial	helpful	unfamiliar	1	1	2	female	Husky	5	male	Mix	A	10
15	3	1	19	socialfacilitation	helpful	unfamiliar	1	2	2	female	Husky	5	male	Mix	A	10
16	3	1	19	test	unhelpful	unfamiliar	2	3	2	female	Husky	2	female	Shetland Sheepdog	A	10
17	3	2	18	asocial	unhelpful	unfamiliar	2	1	2	female	Husky	2	female	Shetland Sheepdog	A	10
18	3	0	20	socialfacilitation	unhelpful	unfamiliar	2	2	2	female	Husky	2	female	Shetland Sheepdog	A	10
19	4	9	11	test	helpful	unfamiliar	1	1	5.5	male	Shetland Sheepdog	2.5	female	Australian Shepherd	A	9
20	4	4	16	asocial	helpful	unfamiliar	1	3	5.5	male	Shetland Sheepdog	2.5	female	Australian Shepherd	A	9
21	4	19	1	socialfacilitation	helpful	unfamiliar	1	2	5.5	male	Shetland Sheepdog	2.5	female	Australian Shepherd	A	9
22	4	13	7	test	unhelpful	unfamiliar	2	1	5.5	male	Shetland Sheepdog	2.5	female	Border Collie	A	9
23	4	5	15	asocial	unhelpful	unfamiliar	2	3	5.5	male	Shetland Sheepdog	2.5	female	Border Collie	A	9
24	4	6	14	socialfacilitation	unhelpful	unfamiliar	2	2	5.5	male	Shetland Sheepdog	2.5	female	Border Collie	A	9
25	5	0	20	test	helpful	unfamiliar	2	3	1	male	Boxer	6	male	Mix	B	9
26	5	11	9	asocial	helpful	unfamiliar	2	1	1	male	Boxer	6	male	Mix	B	9
27	5	0	20	socialfacilitation	helpful	unfamiliar	2	2	1	male	Boxer	6	male	Mix	B	9
28	5	3	17	test	unhelpful	unfamiliar	1	3	1	male	Boxer	1.5	female	Mix	B	9
29	5	11	9	asocial	unhelpful	unfamiliar	1	1	1	male	Boxer	1.5	female	Mix	B	9
30	5	1	19	socialfacilitation	unhelpful	unfamiliar	1	2	1	male	Boxer	1.5	female	Mix	B	9
31	6	3	17	test	helpful	unfamiliar	2	1	11	female	Border Collie	8	male	English Springer Spaniel	A	9
32	6	3	17	asocial	helpful	unfamiliar	2	2	11	female	Border Collie	8	male	English Springer Spaniel	A	9
33	6	3	17	socialfacilitation	helpful	unfamiliar	2	3	11	female	Border Collie	8	male	English Springer Spaniel	A	9
34	6	2	18	test	unhelpful	unfamiliar	1	1	11	female	Border Collie	4.5	female	Great Pyrenees	A	9
35	6	3	17	asocial	unhelpful	unfamiliar	1	2	11	female	Border Collie	4.5	female	Great Pyrenees	A	9
36	6	8	12	socialfacilitation	unhelpful	unfamiliar	1	3	11	female	Border Collie	4.5	female	Great Pyrenees	A	9
37	7	7	13	test	helpful	unfamiliar	2	1	10	male	Border Collie	3	female	Samojede	A	10
38	7	2	18	asocial	helpful	unfamiliar	2	3	10	male	Border Collie	3	female	Samojede	A	10
39	7	1	19	socialfacilitation	helpful	unfamiliar	2	2	10	male	Border Collie	3	female	Samojede	A	10
40	7	0	20	test	unhelpful	unfamiliar	1	1	10	male	Border Collie	5.5	male	Mix	A	10
41	7	1	19	asocial	unhelpful	unfamiliar	1	3	10	male	Border Collie	5.5	male	Mix	A	10
42	7	1	19	socialfacilitation	unhelpful	unfamiliar	1	2	10	male	Border Collie	5.5	male	Mix	A	10
43	8	0	20	test	helpful	unfamiliar	2	3	4.5	female	Flat Coated Retriever	4.5	female	Collie Rough	A	10
44	8	7	13	asocial	helpful	unfamiliar	2	2	4.5	female	Flat Coated Retriever	4.5	female	Collie Rough	A	10
45	8	6	14	socialfacilitation	helpful	unfamiliar	2	1	4.5	female	Flat Coated Retriever	4.5	female	Collie Rough	A	10
46	8	0	20	test	unhelpful	unfamiliar	1	3	4.5	female	Flat Coated Retriever	5	male	Siberian Husky	B	10
47	8	5	15	asocial	unhelpful	unfamiliar	1	2	4.5	female	Flat Coated Retriever	5	male	Siberian Husky	B	10
48	8	5	15	socialfacilitation	unhelpful	unfamiliar	1	1	4.5	female	Flat Coated Retriever	5	male	Siberian Husky	B	10
49	9	10	10	test	helpful	unfamiliar	1	2	8.5	male	Flat Coated Retriever	10	female	Border Collie	B	8
50	9	5	15	asocial	helpful	unfamiliar	1	3	8.5	male	Flat Coated Retriever	10	female	Border Collie	B	8
51	9	10	10	socialfacilitation	helpful	unfamiliar	1	1	8.5	male	Flat Coated Retriever	10	female	Border Collie	B	8
52	9	2	18	test	unhelpful	unfamiliar	2	2	8.5	male	Flat Coated Retriever	5	male	Mix	B	8
53	9	5	15	asocial	unhelpful	unfamiliar	2	3	8.5	male	Flat Coated Retriever	5	male	Mix	B	8
54	9	6	14	socialfacilitation	unhelpful	unfamiliar	2	1	8.5	male	Flat Coated Retriever	5	male	Mix	B	8
55	10	8	12	test	helpful	unfamiliar	1	1	1.5	male	Mix	10.5	male	Labradoodle	A	10
56	10	3	17	asocial	helpful	unfamiliar	1	2	1.5	male	Mix	10.5	male	Labradoodle	A	10
57	10	1	19	socialfacilitation	helpful	unfamiliar	1	3	1.5	male	Mix	10.5	male	Labradoodle	A	10
58	10	5	15	test	unhelpful	unfamiliar	2	1	1.5	male	Mix	2	male	Irish Terrier	A	10
59	10	1	19	asocial	unhelpful	unfamiliar	2	2	1.5	male	Mix	2	male	Irish Terrier	A	10
60	10	2	18	socialfacilitation	unhelpful	unfamiliar	2	3	1.5	male	Mix	2	male	Irish Terrier	A	10
61	11	2	18	test	helpful	unfamiliar	2	3	5	male	Mix	2	male	Maltese	A	8
62	11	10	10	asocial	helpful	unfamiliar	2	1	5	male	Mix	2	male	Maltese	A	8
63	11	13	7	socialfacilitation	helpful	unfamiliar	2	2	5	male	Mix	2	male	Maltese	A	8
64	11	1	19	test	unhelpful	unfamiliar	1	3	5	male	Mix	11.5	female	Border Collie	A	8
65	11	5	15	asocial	unhelpful	unfamiliar	1	1	5	male	Mix	11.5	female	Border Collie	A	8
66	11	1	19	socialfacilitation	unhelpful	unfamiliar	1	2	5	male	Mix	11.5	female	Border Collie	A	8
67	12	0	20	test	helpful	unfamiliar	1	2	11	female	Beagle	7	female	Mix	B	10
68	12	0	20	asocial	helpful	unfamiliar	1	1	11	female	Beagle	7	female	Mix	B	10
69	12	0	20	socialfacilitation	helpful	unfamiliar	1	3	11	female	Beagle	7	female	Mix	B	10
70	12	3	17	test	unhelpful	unfamiliar	2	2	11	female	Beagle	11	female	Labrador Retriever	B	10
71	12	1	19	asocial	unhelpful	unfamiliar	2	1	11	female	Beagle	11	female	Labrador Retriever	B	10
72	12	0	20	socialfacilitation	unhelpful	unfamiliar	2	3	11	female	Beagle	11	female	Labrador Retriever	B	10
73	13	20	0	test	helpful	familiar	1	1	5.5	female	Shetland Sheepdog	7.5	female	Shetland Sheepdog	A	10
74	13	12	8	asocial	helpful	familiar	1	3	5.5	female	Shetland Sheepdog	7.5	female	Shetland Sheepdog	A	10
75	13	19	1	socialfacilitation	helpful	familiar	1	2	5.5	female	Shetland Sheepdog	7.5	female	Shetland Sheepdog	A	10
76	13	9	11	test	unhelpful	familiar	2	1	5.5	female	Shetland Sheepdog	3.5	female	Shetland Sheepdog	A	10
77	13	8	12	asocial	unhelpful	familiar	2	3	5.5	female	Shetland Sheepdog	3.5	female	Shetland Sheepdog	A	10
78	13	8	12	socialfacilitation	unhelpful	familiar	2	2	5.5	female	Shetland Sheepdog	3.5	female	Shetland Sheepdog	A	10
79	14	17	3	test	helpful	familiar	2	1	7	female	Australian Shepherd	2	female	Australian Shepherd	A	10
80	14	9	11	asocial	helpful	familiar	2	3	7	female	Australian Shepherd	2	female	Australian Shepherd	A	10
81	14	16	4	socialfacilitation	helpful	familiar	2	2	7	female	Australian Shepherd	2	female	Australian Shepherd	A	10
82	14	20	0	test	unhelpful	familiar	1	1	7	female	Australian Shepherd	5	male	Australian Shepherd	A	10
83	14	10	10	asocial	unhelpful	familiar	1	3	7	female	Australian Shepherd	5	male	Australian Shepherd	A	10
84	14	19	1	socialfacilitation	unhelpful	familiar	1	2	7	female	Australian Shepherd	5	male	Australian Shepherd	A	10
85	15	1	19	test	helpful	familiar	2	3	2.5	male	Australian Shepherd	4.5	female	Australian Shepherd	B	9
86	15	1	19	asocial	helpful	familiar	2	2	2.5	male	Australian Shepherd	4.5	female	Australian Shepherd	B	9
87	15	5	15	socialfacilitation	helpful	familiar	2	1	2.5	male	Australian Shepherd	4.5	female	Australian Shepherd	B	9
88	15	1	19	test	unhelpful	familiar	1	3	2.5	male	Australian Shepherd	7	female	Australian Shepherd	B	9
89	15	2	18	asocial	unhelpful	familiar	1	2	2.5	male	Australian Shepherd	7	female	Australian Shepherd	B	9
90	15	6	14	socialfacilitation	unhelpful	familiar	1	1	2.5	male	Australian Shepherd	7	female	Australian Shepherd	B	9
91	16	4	16	test	helpful	familiar	2	1	12	male	Pyrenean Sheepdog	4.5	male	Pyrenean Sheepdog	B	10
92	16	0	20	asocial	helpful	familiar	2	2	12	male	Pyrenean Sheepdog	4.5	male	Pyrenean Sheepdog	B	10
93	16	0	20	socialfacilitation	helpful	familiar	2	3	12	male	Pyrenean Sheepdog	4.5	male	Pyrenean Sheepdog	B	10
94	16	8	12	test	unhelpful	familiar	1	1	12	male	Pyrenean Sheepdog	10	female	Mix	B	10
95	16	3	17	asocial	unhelpful	familiar	1	2	12	male	Pyrenean Sheepdog	10	female	Mix	B	10
96	16	0	20	socialfacilitation	unhelpful	familiar	1	3	12	male	Pyrenean Sheepdog	10	female	Mix	B	10
97	17	2	18	test	helpful	familiar	2	3	6.5	female	Whippet	9.5	female	Whippet	B	7
98	17	4	16	asocial	helpful	familiar	2	1	6.5	female	Whippet	9.5	female	Whippet	B	7
99	17	1	19	socialfacilitation	helpful	familiar	2	2	6.5	female	Whippet	9.5	female	Whippet	B	7
100	17	0	20	test	unhelpful	familiar	1	3	6.5	female	Whippet	6.5	female	Whippet	B	7
101	17	0	20	asocial	unhelpful	familiar	1	1	6.5	female	Whippet	6.5	female	Whippet	B	7
102	17	1	19	socialfacilitation	unhelpful	familiar	1	2	6.5	female	Whippet	6.5	female	Whippet	B	7
103	18	2	18	test	helpful	familiar	1	3	8.5	male	Shetland Sheepdog	9	male	Australian Shepherd	A	4
104	18	7	13	asocial	helpful	familiar	1	1	8.5	male	Shetland Sheepdog	9	male	Australian Shepherd	A	4
105	18	0	20	socialfacilitation	helpful	familiar	1	2	8.5	male	Shetland Sheepdog	9	male	Australian Shepherd	A	4
106	18	0	20	test	unhelpful	familiar	2	3	8.5	male	Shetland Sheepdog	1	female	Mix	A	4
107	18	7	13	asocial	unhelpful	familiar	2	1	8.5	male	Shetland Sheepdog	1	female	Mix	A	4
108	18	2	18	socialfacilitation	unhelpful	familiar	2	2	8.5	male	Shetland Sheepdog	1	female	Mix	A	4
109	19	7	13	test	helpful	familiar	1	1	1.5	female	Shetland Sheepdog	10.5	female	Mix	B	7
110	19	2	18	asocial	helpful	familiar	1	2	1.5	female	Shetland Sheepdog	10.5	female	Mix	B	7
111	19	3	17	socialfacilitation	helpful	familiar	1	3	1.5	female	Shetland Sheepdog	10.5	female	Mix	B	7
112	19	8	12	test	unhelpful	familiar	2	1	1.5	female	Shetland Sheepdog	7.5	female	Mountain Spitz	B	7
113	19	8	12	asocial	unhelpful	familiar	2	2	1.5	female	Shetland Sheepdog	7.5	female	Mountain Spitz	B	7
114	19	7	13	socialfacilitation	unhelpful	familiar	2	3	1.5	female	Shetland Sheepdog	7.5	female	Mountain Spitz	B	7
115	20	3	17	test	helpful	familiar	1	2	6.5	male	Australian Shepherd	10.5	female	Australian Shepherd	B	9
116	20	9	11	asocial	helpful	familiar	1	1	6.5	male	Australian Shepherd	10.5	female	Australian Shepherd	B	9
117	20	2	18	socialfacilitation	helpful	familiar	1	3	6.5	male	Australian Shepherd	10.5	female	Australian Shepherd	B	9
118	20	0	20	test	unhelpful	familiar	2	2	6.5	male	Australian Shepherd	13	male	Australian Shepherd	B	9
119	20	3	17	asocial	unhelpful	familiar	2	1	6.5	male	Australian Shepherd	13	male	Australian Shepherd	B	9
120	20	1	19	socialfacilitation	unhelpful	familiar	2	3	6.5	male	Australian Shepherd	13	male	Australian Shepherd	B	9
121	21	7	13	test	helpful	familiar	1	2	6	male	Canarian Warren Hound	11	male	Border Collie	A	7
122	21	2	18	asocial	helpful	familiar	1	3	6	male	Canarian Warren Hound	11	male	Border Collie	A	7
123	21	10	10	socialfacilitation	helpful	familiar	1	1	6	male	Canarian Warren Hound	11	male	Border Collie	A	7
124	21	3	17	test	unhelpful	familiar	2	2	6	male	Canarian Warren Hound	1	male	Andalusian Hound	A	7
125	21	1	19	asocial	unhelpful	familiar	2	3	6	male	Canarian Warren Hound	1	male	Andalusian Hound	A	7
126	21	6	14	socialfacilitation	unhelpful	familiar	2	1	6	male	Canarian Warren Hound	1	male	Andalusian Hound	A	7
127	22	1	19	test	helpful	familiar	2	2	2	female	Australian Shepherd	6	male	Nova Scotia Duck Tolling Retriever	A	10
128	22	2	18	asocial	helpful	familiar	2	3	2	female	Australian Shepherd	6	male	Nova Scotia Duck Tolling Retriever	A	10
129	22	8	12	socialfacilitation	helpful	familiar	2	1	2	female	Australian Shepherd	6	male	Nova Scotia Duck Tolling Retriever	A	10
130	22	7	13	test	unhelpful	familiar	1	2	2	female	Australian Shepherd	9	male	Nova Scotia Duck Tolling Retriever	A	10
131	22	4	16	asocial	unhelpful	familiar	1	3	2	female	Australian Shepherd	9	male	Nova Scotia Duck Tolling Retriever	A	10
132	22	8	12	socialfacilitation	unhelpful	familiar	1	1	2	female	Australian Shepherd	9	male	Nova Scotia Duck Tolling Retriever	A	10
133	23	0	20	test	helpful	familiar	2	2	1.5	female	Australian Shepherd	3	female	Australian Shepherd	A	10
134	23	3	17	asocial	helpful	familiar	2	1	1.5	female	Australian Shepherd	3	female	Australian Shepherd	A	10
135	23	0	20	socialfacilitation	helpful	familiar	2	3	1.5	female	Australian Shepherd	3	female	Australian Shepherd	A	10
136	23	0	20	test	unhelpful	familiar	1	2	1.5	female	Australian Shepherd	4.5	female	Australian Shepherd	A	10
137	23	0	20	asocial	unhelpful	familiar	1	1	1.5	female	Australian Shepherd	4.5	female	Australian Shepherd	A	10
138	23	2	18	socialfacilitation	unhelpful	familiar	1	3	1.5	female	Australian Shepherd	4.5	female	Australian Shepherd	A	10
139	24	5	15	test	helpful	familiar	1	3	2	male	Mountain Spitz	6.5	male	Mix	B	10
140	24	9	11	asocial	helpful	familiar	1	2	2	male	Mountain Spitz	6.5	male	Mix	B	10
141	24	10	10	socialfacilitation	helpful	familiar	1	1	2	male	Mountain Spitz	6.5	male	Mix	B	10
142	24	1	19	test	unhelpful	familiar	2	3	2	male	Mountain Spitz	2	female	Mountain Spitz	B	10
143	24	5	15	asocial	unhelpful	familiar	2	2	2	male	Mountain Spitz	2	female	Mountain Spitz	B	10
144	24	9	11	socialfacilitation	unhelpful	familiar	2	1	2	male	Mountain Spitz	2	female	Mountain Spitz	B	10

## Sheet: Salivary_oxytocin_experience
observation	subject_ID	OT_conc	time_point	partner_type	partner_familiarity	partnertype_order	age	sex	partner_age	partner_sex	experimenter_ID
1	1	94.4	1	helpful	unfamiliar	2	6	female	1	female	B
2	1	115.2	2	helpful	unfamiliar	2	6	female	1	female	B
3	1	223.2	2	unhelpful	unfamiliar	1	6	female	1.5	male	B
4	2	522.4	1	helpful	unfamiliar	1	8	female	5	female	B
5	2	194.4	1	unhelpful	unfamiliar	2	8	female	12.5	female	B
6	2	604	2	unhelpful	unfamiliar	2	8	female	12.5	female	B
7	3	336	1	helpful	unfamiliar	1	2	female	5	male	A
8	3	320	2	unhelpful	unfamiliar	2	2	female	2	female	A
9	4	190.4	1	helpful	unfamiliar	1	6	male	2.5	female	A
10	4	382.4	2	helpful	unfamiliar	1	6	male	2.5	female	A
11	4	426.4	1	unhelpful	unfamiliar	2	6	male	2.5	female	A
12	4	572	2	unhelpful	unfamiliar	2	6	male	2.5	female	A
13	5	221.6	1	helpful	unfamiliar	2	1	male	6	male	B
14	5	572.8	2	helpful	unfamiliar	2	1	male	6	male	B
15	5	1419.2	1	unhelpful	unfamiliar	1	1	male	1.5	female	B
16	5	489.6	2	unhelpful	unfamiliar	1	1	male	1.5	female	B
17	6	124.8	2	helpful	unfamiliar	2	11	female	8	male	A
18	6	157.6	1	unhelpful	unfamiliar	1	11	female	4.5	female	A
19	6	228	2	unhelpful	unfamiliar	1	11	female	4.5	female	A
20	7	364.8	2	helpful	unfamiliar	2	10	male	3	female	A
21	7	400.8	1	unhelpful	unfamiliar	1	10	male	5.5	male	A
22	7	393.6	2	unhelpful	unfamiliar	1	10	male	5.5	male	A
23	8	208.8	2	helpful	unfamiliar	2	5	female	4.5	female	A
24	8	739.2	1	helpful	unfamiliar	2	5	female	4.5	female	A
25	8	380.8	1	unhelpful	unfamiliar	1	5	female	5	male	B
26	8	168.8	2	unhelpful	unfamiliar	1	5	female	5	male	B
27	9	297.6	2	helpful	unfamiliar	1	9	male	10	female	B
28	9	121.6	1	unhelpful	unfamiliar	2	9	male	5	male	B
29	9	290.4	2	unhelpful	unfamiliar	2	9	male	5	male	B
30	10	148.8	1	unhelpful	unfamiliar	2	2	male	2	male	A
31	10	340	2	unhelpful	unfamiliar	2	2	male	2	male	A
32	11	151.2	1	helpful	unfamiliar	2	5	male	2	male	A
33	11	816.8	2	helpful	unfamiliar	2	5	male	2	male	A
34	11	267.2	1	unhelpful	unfamiliar	1	5	male	11.5	female	A
35	11	962.4	2	unhelpful	unfamiliar	1	5	male	11.5	female	A
36	12	175.2	1	helpful	unfamiliar	1	11	female	7	female	B
37	12	162.4	2	helpful	unfamiliar	1	11	female	7	female	B
38	12	120	2	unhelpful	unfamiliar	2	11	female	11	female	B
39	13	129.6	1	helpful	familiar	1	6	female	7.5	female	A
40	13	204	2	helpful	familiar	1	6	female	7.5	female	A
41	13	96.8	1	unhelpful	familiar	2	6	female	3.5	female	A
42	14	332	1	helpful	familiar	2	7	female	2	female	A
43	14	312	1	unhelpful	familiar	1	7	female	5	male	A
44	14	526.4	2	unhelpful	familiar	1	7	female	5	male	A
45	15	370.4	1	helpful	familiar	2	3	male	4.5	female	B
46	15	669.6	2	helpful	familiar	2	3	male	4.5	female	B
47	15	530.4	1	unhelpful	familiar	1	3	male	7	female	B
48	15	432.9	2	unhelpful	familiar	1	3	male	7	female	B
49	16	372	1	helpful	familiar	2	12	male	4.5	male	B
50	16	182.4	2	helpful	familiar	2	12	male	4.5	male	B
51	16	340	1	unhelpful	familiar	1	12	male	10	female	B
52	16	231.2	2	unhelpful	familiar	1	12	male	10	female	B
53	17	140.8	1	helpful	familiar	2	7	female	9.5	female	B
54	17	208.8	1	unhelpful	familiar	1	7	female	6.5	female	B
55	17	168.8	2	unhelpful	familiar	1	7	female	6.5	female	B
56	18	253.6	1	helpful	familiar	1	9	male	9	male	A
57	18	313.6	2	helpful	familiar	1	9	male	9	male	A
58	18	244	2	unhelpful	familiar	2	9	male	1	female	A
59	20	264	1	helpful	familiar	1	7	male	10.5	female	B
60	20	190.4	2	helpful	familiar	1	7	male	10.5	female	B
61	20	218.4	1	unhelpful	familiar	2	7	male	13	male	B
62	22	553.6	2	helpful	familiar	2	2	female	6	male	A
63	22	213.6	1	helpful	familiar	2	2	female	6	male	A
64	23	169.6	1	helpful	familiar	2	2	female	3	female	A
65	23	247.2	2	helpful	familiar	2	2	female	3	female	A
66	23	189.6	1	unhelpful	familiar	1	2	female	4.5	female	A
67	23	221.6	2	unhelpful	familiar	1	2	female	4.5	female	A
68	24	157.6	1	helpful	familiar	1	2	male	6.5	male	B
69	24	364	2	helpful	familiar	1	2	male	6.5	male	B
70	24	169.6	1	unhelpful	familiar	2	2	male	2	female	B
71	24	384.8	2	unhelpful	familiar	2	2	male	2	female	B
